# Supplementary material for: Characterization of VP1 sequence of Coxsackievirus A16 isolates by Bayesian evolutionary method
Source: Virol J. 2016 Jul 28;13:130. doi: 10.1186/s12985-016-0578-3 (PMC4963925; doi:10.1186/s12985-016-0578-3)
Supplement: Additional file 2: — Table S2. List of the 708 complete VP1 sequences of CVA16 strains available from GenBank which were selected to generate the CVA16 MCC. (XLSX 38 kb) [file 12985_2016_578_MOESM2_ESM.xlsx]

## Sheet: Sheet1
Table S2. List of the 708 complete VP1 sequences of CVA16 strains available from GenBank which were selected to generate the CVA16 MCC
Accession Number	Strain Name	The Place of Isolation	The Year of Isolation	Genogroup
U05876	G-10	South Africa	1951	GⅠ
EU812514	FY18	China:Fuyang	2008	GⅠ
JQ315094	CA16v-2010221	China:Ningbo	2010	GⅠ
AM292455	S10432/SAR/98	Malaysia:Sarawak	1998	GⅡ
AM292461	S70382/SAR/98	Malaysia:Sarawak	1998	GⅡ
AM292465	SB1660/SAR/00	Malaysia:Sarawak	2000	GⅡ
AM292468	SB2239/SAR/00	Malaysia:Sarawak	2000	GⅡ
AB465366	24/Toyama/1981	Japan:Toyama	1981	GⅡ
AB465367	379/Toyama/1984	Japan:Toyama	1984	GⅡ
AB465368	576/Toyama/1988	Japan:Toyama	1988	GⅡ
AB634286	Y88-5375	Japan:Yamagata	1998	GⅡ
AB634287	Y92-2389	Japan:Yamagata	1992	GⅡ
AB634288	Y92-2773	Japan:Yamagata	1992	GⅡ
AB634289	Y92-2710	Japan:Yamagata	1992	GⅡ
AB634290	Y92-2855	Japan:Yamagata	1992	GⅡ
AB634291	Y92-2861	Japan:Yamagata	1992	GⅡ
AB634292	Y92-2882	Japan:Yamagata	1992	GⅡ
AB634293	Y92-2998	Japan:Yamagata	1992	GⅡ
AB634294	Y93-2054	Japan:Yamagata	1993	GⅡ
AB634320	Y98-891	Japan:Yamagata	1998	GⅡ
AB634322	721-Yamagata-1998	Japan:Yamagata	1998	GⅡ
AB634323	737-Yamagata-1998	Japan:Yamagata	1998	GⅡ
AB634295	Y95-2096	Japan:Yamagata	1995	GⅢ
AB634296	Y95-2447	Japan:Yamagata	1995	GⅢ
AB634297	Y95-2135	Japan:Yamagata	1995	GⅢ
AB634298	Y95-2142	Japan:Yamagata	1995	GⅢ
AB634299	Y95-2164	Japan:Yamagata	1995	GⅢ
AB634300	Y95-2200	Japan:Yamagata	1995	GⅢ
AB634301	Y95-2259	Japan:Yamagata	1995	GⅢ
AB634303	Y95-2313	Japan:Yamagata	1995	GⅢ
AB634304	Y95-2318	Japan:Yamagata	1995	GⅢ
AB634305	Y95-2345	Japan:Yamagata	1995	GⅢ
AB634306	Y95-2386	Japan:Yamagata	1995	GⅢ
AB634307	Y95-2390	Japan:Yamagata	1995	GⅢ
AB634308	Y95-2403	Japan:Yamagata	1995	GⅢ
AB634309	Y95-2854	Japan:Yamagata	1995	GⅢ
AB634310	Y95-2874	Japan:Yamagata	1995	GⅢ
AB634311	Y95-2932	Japan:Yamagata	1995	GⅢ
AF177911	Tainan/5079/98	Taiwan	1998	GⅣ-1
AB634302	Y95-2260	Japan:Yamagata	1995	GⅣ-1
AB634312	Y97-861	Japan:Yamagata	1997	GⅣ-1
AB634313	Y97-1087	Japan:Yamagata	1997	GⅣ-1
AB634314	Y97-1135	Japan:Yamagata	1997	GⅣ-1
AB634315	Y97-1174	Japan:Yamagata	1997	GⅣ-1
AB634316	Y97-1448	Japan:Yamagata	1997	GⅣ-1
AB634317	451-Yamagata-1997	Japan:Yamagata	1997	GⅣ-1
AB634318	494-Yamagata-1997	Japan:Yamagata	1997	GⅣ-1
AB634319	496-Yamagata-1997	Japan:Yamagata	1997	GⅣ-1
AB634394	2222-Yamagata-2005	Japan:Yamagata	2005	GⅣ-1
JF420556	332	Taiwan	2005	GⅣ-1
JX975794	Wuhan0203/HuB/CHN/2011	China:Wuhan	2011	GⅣ-1
JX975795	Wuhan0149/HuB/CHN/2011	China:Wuhan	2011	GⅣ-1
JX975796	Wuhan0210/HuB/CHN/2011	China:Wuhan	2011	GⅣ-1
KC879536	40188_CVA16_RUS_2004	Russia	2004	GⅣ-1
AM292476	SB16087/SAR/05	Malaysia:Sarawak	2005	GⅣ-2
HE572994	CF279014FRA10	France	2010	GⅣ-2
HE572995	CF281008FRA10	France	2010	GⅣ-2
HE572996	CF301047FRA10	France	2010	GⅣ-2
HE572997	CF312044FRA10	France	2010	GⅣ-2
HE572998	CF323006FRA10	France	2010	GⅣ-2
HE572999	CF328001FRA10	France	2010	GⅣ-2
HE573000	CF335030FRA10	France	2010	GⅣ-2
HE573002	CF341014FRA10	France	2010	GⅣ-2
HE573003	CF341020FRA10	France	2010	GⅣ-2
HE573004	CF348018FRA10	France	2010	GⅣ-2
HE573005	CF355014FRA10	France	2010	GⅣ-2
HE573006	CF355015FRA10	France	2010	GⅣ-2
HE573007	CF361090FRA10	France	2010	GⅣ-2
JN248417	PM-1795457-07	Malaysia	2007	GⅣ-2
JN248418	PM-31131-05	Malaysia	2006	GⅣ-2
JN248419	PM-1694925-06	Malaysia	2006	GⅣ-2
JN248420	PM-35210-06	Malaysia	2006	GⅣ-2
JN248421	PM-1651402-06	Malaysia	2007	GⅣ-2
JN248422	PM-1824818-07	Malaysia	2007	GⅣ-2
AB771973	1716-Yamagata-2011	Japan:Yamagata	2011	GⅣ-2
AB771984	1812-Yamagata-2011	Japan:Yamagata	2011	GⅣ-2
AB771985	1822-Yamagata-2011	Japan:Yamagata	2011	GⅣ-2
AB771998	1976-Yamagata-2011	Japan:Yamagata	2011	GⅣ-2
AB771999	1993-Yamagata-2011	Japan:Yamagata	2011	GⅣ-2
AB772003	2163-Yamagata-2011	Japan:Yamagata	2011	GⅣ-2
AB772007	2680-Yamagata-2011-2010	Japan:Yamagata	2011	GⅣ-2
KC879517	34950_CVA16_RUS_2009	Russia	2009	GⅣ-2
KC879526	38394_CVA16_RUS_2010	Russia	2010	GⅣ-2
AM292442	2055/SA/01	SaudiArabia	2001	GⅣ-3 Cluster1
AM292443	5338/SA/03	SaudiArabia	2003	GⅣ-3 Cluster1
AM292462	S110251/SAR/03	Malaysia:Sarawak	2003	GⅣ-3 Cluster1
EU262658	shzh05-1	China:Guangdong	2007	GⅣ-3 Cluster1
FJ198212	GZ08	China:Guangzhou	2008	GⅣ-3 Cluster1
AB465396	283/Toyama/2002	Japan:Toyama	2002	GⅣ-3 Cluster1
AB465397	295/Toyama/2002	Japan:Toyama	2002	GⅣ-3 Cluster1
AB465398	298/Toyama/2002	Japan:Toyama	2002	GⅣ-3 Cluster1
AB465399	120/Toyama/2003	Japan:Toyama	2003	GⅣ-3 Cluster1
AB465400	290/Toyama/2003	Japan:Toyama	2002	GⅣ-3 Cluster1
AB465384	253/Toyama/2002	Japan:Toyama	2002	GⅣ-3 Cluster1
AB465387	258/Toyama/2002	Japan:Toyama	2002	GⅣ-3 Cluster1
AB465389	260/Toyama/2002	Japan:Toyama	2002	GⅣ-3 Cluster1
AB465372	188/Toyama/2000	Japan:Toyama	2000	GⅣ-3 Cluster1
AB465373	223/Toyama/2000	Japan:Toyama	2000	GⅣ-3 Cluster1
AB465374	124/Toyama/2002	Japan:Toyama	2002	GⅣ-3 Cluster1
AB465375	227/Toyama/2002	Japan:Toyama	2002	GⅣ-3 Cluster1
AB465376	228/Toyama/2002	Japan:Toyama	2002	GⅣ-3 Cluster1
AB465377	246/Toyama/2002	Japan:Toyama	2002	GⅣ-3 Cluster1
AB465378	247/Toyama/2002	Japan:Toyama	2002	GⅣ-3 Cluster1
AB465379	248/Toyama/2002	Japan:Toyama	2002	GⅣ-3 Cluster1
AB465380	249/Toyama/2002	Japan:Toyama	2002	GⅣ-3 Cluster1
KT000389	JL-04	China:Changchun	2012	GⅣ-3 Cluster2
KT000390	JL-18	China:Changchun	2012	GⅣ-3 Cluster2
KT000391	JL-20	China:Changchun	2012	GⅣ-3 Cluster2
KT000392	JL-05	China:Changchun	2013	GⅣ-3 Cluster2
KT000393	JL-14	China:Changchun	2013	GⅣ-3 Cluster2
KT000394	JL-06	China:Changchun	2013	GⅣ-3 Cluster2
AY790926	shzh00-1	China:Guangdong	2000	GⅣ-3 Cluster2
AB465381	250/Toyama/2002	Japan:Toyama	2002	GⅣ-3 Cluster2
AB465382	251/Toyama/2002	Japan:Toyama	2002	GⅣ-3 Cluster2
GQ253380	H060F/SD/CHN/2008/CA16	China:Shandong	2008	GⅣ-3 Cluster2
GQ253381	H113F/SD/CHN/2008/CA16	China:Shandong	2008	GⅣ-3 Cluster2
GQ253383	H365F/SD/CHN/2008/CA16	China:Shandong	2008	GⅣ-3 Cluster2
GQ253384	H425F/SD/CHN/2008/CA16	China:Shandong	2008	GⅣ-3 Cluster2
GQ253385	H573F/SD/CHN/2008/CA16	China:Shandong	2008	GⅣ-3 Cluster2
GQ429221	521-01TS/SD/CHN/2007	China:Shandong	2007	GⅣ-3 Cluster2
GQ429222	521-05F/SD/CHN/2007	China:Shandong	2007	GⅣ-3 Cluster2
GQ429225	523-09TS/SD/CHN/2007	China:Shandong	2007	GⅣ-3 Cluster2
GQ429226	TC-05F/SD/CHN/2007	China:Shandong	2007	GⅣ-3 Cluster2
GQ429227	TC-11F/SD/CHN/2007	China:Shandong	2007	GⅣ-3 Cluster2
GQ429228	TC-17F/SD/CHN/2007	China:Shandong	2007	GⅣ-3 Cluster2
GQ429229	TC-21F/SD/CHN/2007	China:Shandong	2007	GⅣ-3 Cluster2
GQ429237	GS008T/GS/CHN/2007	China:Gansu	2007	GⅣ-3 Cluster2
GQ429238	GS009F/GS/CHN/2007	China:Gansu	2007	GⅣ-3 Cluster2
GQ429239	GS011F/GS/CHN/2007	China:Gansu	2007	GⅣ-3 Cluster2
GQ429240	NM0710/NM/CHN/2007	China:InnerMongolia	2007	GⅣ-3 Cluster2
GQ429243	GS0030V/GS/CHN/2008	China:Gansu	2008	GⅣ-3 Cluster2
GQ429248	GS0191F/GS/CHN/2008	China:Gansu	2008	GⅣ-3 Cluster2
GQ429250	GS0271F/GS/CHN/2008	China:Gansu	2008	GⅣ-3 Cluster2
GQ429251	GS0276V/GS/CHN/2008	China:Gansu	2008	GⅣ-3 Cluster2
GQ429252	GS0278F/GS/CHN/2008	China:Gansu	2008	GⅣ-3 Cluster2
GQ429253	GS0279T/GS/CHN/2008	China:Gansu	2008	GⅣ-3 Cluster2
GQ429254	GS0281F/GS/CHN/2008	China:Gansu	2008	GⅣ-3 Cluster2
GQ429256	GS0365F/GS/CHN/2008	China:Gansu	2008	GⅣ-3 Cluster2
GQ429257	GS0366T/GS/CHN/2008	China:Gansu	2008	GⅣ-3 Cluster2
GQ429259	GS0393V/GS/CHN/2008	China:Gansu	2008	GⅣ-3 Cluster2
GQ429260	GS0405V/GS/CHN/2008	China:Gansu	2008	GⅣ-3 Cluster2
GQ429261	GS0417F/GS/CHN/2008	China:Gansu	2008	GⅣ-3 Cluster2
GQ429264	QH0189T/QH/CHN/2008	China:Qinghai	2008	GⅣ-3 Cluster2
GQ429265	QH0194T/QH/CHN/2008	China:Qinghai	2008	GⅣ-3 Cluster2
GQ429267	QH0218T/QH/CHN/2008	China:Qinghai	2008	GⅣ-3 Cluster2
GQ429268	QH0269T/QH/CHN/2008	China:Qinghai	2008	GⅣ-3 Cluster2
GQ429269	QH0325T/QH/CHN/2008	China:Qinghai	2008	GⅣ-3 Cluster2
GQ429270	QH0376T/QH/CHN/2008	China:Qinghai	2008	GⅣ-3 Cluster2
GQ429271	QH0377T/QH/CHN/2008	China:Qinghai	2008	GⅣ-3 Cluster2
GQ429272	QH0381T/QH/CHN/2008	China:Qinghai	2008	GⅣ-3 Cluster2
GQ429273	QH0526T/QH/CHN/2008	China:Qinghai	2008	GⅣ-3 Cluster2
GQ429274	QH0549T/QH/CHN/2008	China:Qinghai	2008	GⅣ-3 Cluster2
GQ429275	QH0557T/QH/CHN/2008	China:Qinghai	2008	GⅣ-3 Cluster2
GQ429276	QH0558T/QH/CHN/2008	China:Qinghai	2008	GⅣ-3 Cluster2
GQ429277	QH0570T/QH/CHN/2008	China:Qinghai	2008	GⅣ-3 Cluster2
GU142867	00.108.3206	Australia	2000	GⅣ-3 Cluster2
GU142868	00.143.2668	Australia	2000	GⅣ-3 Cluster2
GQ279371	SZ/HK08-7	China:HongKong	2008	GⅣ-3 Cluster2
JF317960	BJ5	China:Beijing	2007	GⅣ-3 Cluster2
JF317961	BJ12	China:Beijing	2007	GⅣ-3 Cluster2
JF317962	BJ26	China:Beijing	2007	GⅣ-3 Cluster2
JF317963	BJ61	China:Beijing	2007	GⅣ-3 Cluster2
JF317964	BJ62	China:Beijing	2008	GⅣ-3 Cluster2
JF317965	BJ115	China:Beijing	2008	GⅣ-3 Cluster2
JF317967	BJ271	China:Beijing	2008	GⅣ-3 Cluster2
JF317968	BJ296	China:Beijing	2009	GⅣ-3 Cluster2
JF317969	BJ344	China:Beijing	2009	GⅣ-3 Cluster2
JF317971	BJ359	China:Beijing	2009	GⅣ-3 Cluster2
HQ269389	XM-CA16-3560	China:Xiamen	2009	GⅣ-3 Cluster2
AB634321	Y98-1159	Japan:Yamagata	1998	GⅣ-3 Cluster2
AB634324	808-Yamagata-1998	Japan:Yamagata	1998	GⅣ-3 Cluster2
AB634383	2183-Yamagata-2002	Japan:Yamagata	2002	GⅣ-3 Cluster2
AB634424	1613-Yamagata-2008	Japan:Yamagata	2008	GⅣ-3 Cluster2
JF420555	190	Taiwan	2007	GⅣ-3 Cluster2
JF695006	CA16/HN1516/CHN/2010	China:Henan	2010	GⅣ-3 Cluster2
JF695007	CA16/HN1539/CHN/2010	China:Henan	2010	GⅣ-3 Cluster2
JF695009	CA16/HN1662/CHN/2010	China:Henan	2010	GⅣ-3 Cluster2
JF695010	CA16/HN1668/CHN/2010	China:Henan	2010	GⅣ-3 Cluster2
JF695011	CA16/HN1726/CHN/2010	China:Henan	2010	GⅣ-3 Cluster2
JN582179	SX/EV-1/CA16/2011	China:Shanxi	2011	GⅣ-3 Cluster2
JN590244	G20	China:Kunming	2010	GⅣ-3 Cluster2
JN674176	PM-1824818-07	Malaysia	2007	GⅣ-3 Cluster2
SH/CHN/2009	SH/CHN/2009	China:Shanghai	2010	GⅣ-3 Cluster2
JQ320269	XMCDC-0940	China:Xiamen	2009	GⅣ-3 Cluster2
JQ320270	XMCDC-0941	China:Xiamen	2009	GⅣ-3 Cluster2
JQ320271	XMCDC-0942	China:Xiamen	2009	GⅣ-3 Cluster2
JQ409496	MAS04/AH/CHN/2010	China:Anhui	2010	GⅣ-3 Cluster2
JQ409497	MAS03/AH/CHN/2010	China:Anhui	2010	GⅣ-3 Cluster2
JQ409498	MAS02/AH/CHN/2010	China:Anhui	2010	GⅣ-3 Cluster2
JQ409499	MAS01/AH/CHN/2010	China:Anhui	2010	GⅣ-3 Cluster2
JQ315098	2010szk113	China:Ningbo	2010	GⅣ-3 Cluster2
JQ315100	2008szk290	China:Ningbo	2008	GⅣ-3 Cluster2
JQ315101	YYS10-044	China:Ningbo	2010	GⅣ-3 Cluster2
JQ315102	YYS10-062	China:Ningbo	2010	GⅣ-3 Cluster2
JQ315103	YYS10-067	China:Ningbo	2010	GⅣ-3 Cluster2
JQ315104	2010Changdao-166	China:Ningbo	2010	GⅣ-3 Cluster2
JQ315105	2010Changdao-185	China:Ningbo	2010	GⅣ-3 Cluster2
JQ315106	2010Changdao-191	China:Ningbo	2010	GⅣ-3 Cluster2
JQ315107	2010Changdao-201	China:Ningbo	2010	GⅣ-3 Cluster2
JX068827	TS10/07	China:Tangshan	2010	GⅣ-3 Cluster2
JX068828	BJ11/12	China:Beijing	2011	GⅣ-3 Cluster2
JX068830	BJ11/03	China:Beijing	2011	GⅣ-3 Cluster2
JX068832	BJ09/06	China:Beijing	2009	GⅣ-3 Cluster2
JX068833	BJ08/07	China:Beijing	2008	GⅣ-3 Cluster2
JX455098	TJ2010-CA16-08	China:Tianjin	2010	GⅣ-3 Cluster2
JX455099	TJ2010-CA16-21	China:Tianjin	2010	GⅣ-3 Cluster2
JX455100	TJ2010-CA16-22	China:Tianjin	2010	GⅣ-3 Cluster2
JX455101	TJ2010-CA16-38	China:Tianjin	2010	GⅣ-3 Cluster2
JX481738	BJCA08	China:Beijing	2008	GⅣ-3 Cluster2
JX473412	CVA16-SHZH2011-0501	China:Shenzhen	2011	GⅣ-3 Cluster2
JX473414	CVA16-SHZH2011-0503	China:Shenzhen	2011	GⅣ-3 Cluster2
JX473418	CVA16-SHZH2011-0601	China:Shenzhen	2011	GⅣ-3 Cluster2
JX473419	CVA16-SHZH2011-0701	China:Shenzhen	2011	GⅣ-3 Cluster2
AB771956	1215-Yamagata-2011	Japan:Yamagata	2011	GⅣ-3 Cluster2
AB771957	1478-Yamagata-2011	Japan:Yamagata	2011	GⅣ-3 Cluster2
AB771958	1547-Yamagata-2011	Japan:Yamagata	2011	GⅣ-3 Cluster2
AB771959	1601-Yamagata-2011	Japan:Yamagata	2011	GⅣ-3 Cluster2
AB771960	1607-Yamagata-2011	Japan:Yamagata	2011	GⅣ-3 Cluster2
AB771961	1608-Yamagata-2011	Japan:Yamagata	2011	GⅣ-3 Cluster2
AB771962	1609-Yamagata-2011	Japan:Yamagata	2011	GⅣ-3 Cluster2
AB771963	1610-Yamagata-2011	Japan:Yamagata	2011	GⅣ-3 Cluster2
AB771964	1611-Yamagata-2011	Japan:Yamagata	2011	GⅣ-3 Cluster2
AB771965	1626-Yamagata-2011	Japan:Yamagata	2011	GⅣ-3 Cluster2
AB771966	1633-Yamagata-2011	Japan:Yamagata	2011	GⅣ-3 Cluster2
AB771967	1635-Yamagata-2011	Japan:Yamagata	2011	GⅣ-3 Cluster2
AB771968	1836-Yamagata-2011	Japan:Yamagata	2011	GⅣ-3 Cluster2
AB771969	1837-Yamagata-2011	Japan:Yamagata	2011	GⅣ-3 Cluster2
AB771970	1683-Yamagata-2011	Japan:Yamagata	2011	GⅣ-3 Cluster2
AB771971	1698-Yamagata-2011	Japan:Yamagata	2011	GⅣ-3 Cluster2
AB771972	1711-Yamagata-2011	Japan:Yamagata	2011	GⅣ-3 Cluster2
AB771974	1727-Yamagata-2011	Japan:Yamagata	2011	GⅣ-3 Cluster2
AB771975	1728-Yamagata-2011	Japan:Yamagata	2011	GⅣ-3 Cluster2
AB771976	1729-Yamagata-2011	Japan:Yamagata	2011	GⅣ-3 Cluster2
AB771977	1755-Yamagata-2011	Japan:Yamagata	2011	GⅣ-3 Cluster2
AB771978	1774-Yamagata-2011	Japan:Yamagata	2011	GⅣ-3 Cluster2
AB771979	1779-Yamagata-2011	Japan:Yamagata	2011	GⅣ-3 Cluster2
AB771980	1789-Yamagata-2011	Japan:Yamagata	2011	GⅣ-3 Cluster2
AB771981	1791-Yamagata-2011	Japan:Yamagata	2011	GⅣ-3 Cluster2
AB771982	1792-Yamagata-2011	Japan:Yamagata	2011	GⅣ-3 Cluster2
AB771983	1793-Yamagata-2011	Japan:Yamagata	2011	GⅣ-3 Cluster2
AB771986	1842-Yamagata-2011	Japan:Yamagata	2011	GⅣ-3 Cluster2
AB771987	1862-Yamagata-2011	Japan:Yamagata	2011	GⅣ-3 Cluster2
AB771988	1891-Yamagata-2011	Japan:Yamagata	2011	GⅣ-3 Cluster2
AB771989	1903-Yamagata-2011	Japan:Yamagata	2011	GⅣ-3 Cluster2
AB771990	1911-Yamagata-2011	Japan:Yamagata	2011	GⅣ-3 Cluster2
AB771991	1936-Yamagata-2011	Japan:Yamagata	2011	GⅣ-3 Cluster2
AB771992	1943-Yamagata-2011	Japan:Yamagata	2011	GⅣ-3 Cluster2
AB771993	1957-Yamagata-2011	Japan:Yamagata	2011	GⅣ-3 Cluster2
AB771994	1961-Yamagata-2011	Japan:Yamagata	2011	GⅣ-3 Cluster2
AB771995	1972-Yamagata-2011	Japan:Yamagata	2011	GⅣ-3 Cluster2
AB771996	1975-Yamagata-2011	Japan:Yamagata	2011	GⅣ-3 Cluster2
AB771997	1939-Yamagata-2011	Japan:Yamagata	2011	GⅣ-3 Cluster2
AB772000	2013-Yamagata-2011	Japan:Yamagata	2011	GⅣ-3 Cluster2
AB772001	2035-Yamagata-2011	Japan:Yamagata	2011	GⅣ-3 Cluster2
AB772002	2088-Yamagata-2011	Japan:Yamagata	2011	GⅣ-3 Cluster2
AB772004	2198-Yamagata-2011	Japan:Yamagata	2011	GⅣ-3 Cluster2
AB772005	2250-Yamagata-2011	Japan:Yamagata	2011	GⅣ-3 Cluster2
AB772006	2286-Yamagata-2011	Japan:Yamagata	2011	GⅣ-3 Cluster2
JX507808	BJ1208	China:Beijing	2012	GⅣ-3 Cluster2
JX986740	Wuhan0109/HuB/CHN/2011	China:Wuhan	2011	GⅣ-3 Cluster2
JX986741	Wuhan0157/HuB/CHN/2011	China:Wuhan	2011	GⅣ-3 Cluster2
JX986742	Wuhan0127/HuB/CHN/2011	China:Wuhan	2011	GⅣ-3 Cluster2
KC117317	CA16/GD09/24	China:Guangdong	2009	GⅣ-3 Cluster2
KC117318	CA16/GD09/119	China:Guangdong	2009	GⅣ-3 Cluster2
JX975764	Wuhan0321/HuB/CHN/2012	China:Wuhan	2012	GⅣ-3 Cluster2
JX975766	Wuhan0334/HuB/CHN/2012	China:Wuhan	2012	GⅣ-3 Cluster2
JX975767	Ezhou0114/HuB/CHN/2011	China:Wuhan	2011	GⅣ-3 Cluster2
JX975773	Wuhan0239/HuB/CHN/2011	China:Wuhan	2011	GⅣ-3 Cluster2
JX975774	Wuhan0255/HuB/CHN/2011	China:Wuhan	2011	GⅣ-3 Cluster2
JX975775	Wuhan0156/HuB/CHN/2011	China:Wuhan	2011	GⅣ-3 Cluster2
JX975776	Wuhan0169/HuB/CHN/2011	China:Wuhan	2011	GⅣ-3 Cluster2
JX975777	Wuhan0236/HuB/CHN/2011	China:Wuhan	2011	GⅣ-3 Cluster2
JX975778	Wuhan0272/HuB/CHN/2011	China:Wuhan	2011	GⅣ-3 Cluster2
JX975779	Wuhan0147/HuB/CHN/2011	China:Wuhan	2011	GⅣ-3 Cluster2
JX975780	Wuhan0152/HuB/CHN/2011	China:Wuhan	2011	GⅣ-3 Cluster2
JX975781	Wuhan0112/HuB/CHN/2011	China:Wuhan	2011	GⅣ-3 Cluster2
JX975782	Wuhan0226/HuB/CHN/2011	China:Wuhan	2011	GⅣ-3 Cluster2
JX975783	Wuhan0138/HuB/CHN/2011	China:Wuhan	2011	GⅣ-3 Cluster2
JX975784	Wuhan0100/HuB/CHN/2011	China:Wuhan	2011	GⅣ-3 Cluster2
JX975785	Wuhan0294/HuB/CHN/2011	China:Wuhan	2011	GⅣ-3 Cluster2
JX975786	Wuhan0143/HuB/CHN/2011	China:Wuhan	2011	GⅣ-3 Cluster2
JX975787	Wuhan0237/HuB/CHN/2011	China:Wuhan	2011	GⅣ-3 Cluster2
JX975788	Wuhan0176/HuB/CHN/2011	China:Wuhan	2011	GⅣ-3 Cluster2
JX975789	Wuhan0291/HuB/CHN/2011	China:Wuhan	2011	GⅣ-3 Cluster2
JX975790	Wuhan0257/HuB/CHN/2011	China:Wuhan	2011	GⅣ-3 Cluster2
JX975791	Wuhan0286/HuB/CHN/2011	China:Wuhan	2011	GⅣ-3 Cluster2
JX975792	Wuhan0297/HuB/CHN/2011	China:Wuhan	2011	GⅣ-3 Cluster2
JX975793	Wuhan0127/HuB/CHN/2011	China:Wuhan	2011	GⅣ-3 Cluster2
JX975801	Wuhan0109/HuB/CHN/2011	China:Wuhan	2011	GⅣ-3 Cluster2
JX975802	Macheng0117/HuB/CHN/20	China:Macheng	2011	GⅣ-3 Cluster2
JX975803	Xiaogan0172/HuB/CHN/2011	China:Xiaogan	2011	GⅣ-3 Cluster2
JX975804	Wuhan0109/HuB/CHN/2011	China:Wuhan	2011	GⅣ-3 Cluster2
KC342228	G08	China:Yunnan	2008	GⅣ-3 Cluster2
KC507895	YY157	China:Ningbo	2010	GⅣ-3 Cluster2
KC755228	XZ10-D-1	China:Tibet	2010	GⅣ-3 Cluster2
KC755231	AH10-12	China:Anhui	2010	GⅣ-3 Cluster2
KC755233	NJ10-75	China:Nanjing	2010	GⅣ-3 Cluster2
KC866819	JB14080086	China:Shenzhen	2008	GⅣ-3 Cluster2
KC866820	JB14080087	China:Shenzhen	2008	GⅣ-3 Cluster2
KC866826	JB14080122	China:Shenzhen	2008	GⅣ-3 Cluster2
KC866828	JB14080128	China:Shenzhen	2008	GⅣ-3 Cluster2
KC866829	JB14080167	China:Shenzhen	2008	GⅣ-3 Cluster2
KC866830	JB14080241	China:Shenzhen	2008	GⅣ-3 Cluster2
KC866831	JB14080257	China:Shenzhen	2008	GⅣ-3 Cluster2
KC866844	JB143090022	China:Shenzhen	2009	GⅣ-3 Cluster2
KC866845	JB143090023	China:Shenzhen	2009	GⅣ-3 Cluster2
KC866849	JB143090053	China:Shenzhen	2009	GⅣ-3 Cluster2
KC866850	JB143090055	China:Shenzhen	2009	GⅣ-3 Cluster2
KC866851	JB143090056	China:Shenzhen	2009	GⅣ-3 Cluster2
KC866855	JB143090082	China:Shenzhen	2009	GⅣ-3 Cluster2
KC866861	JB141030204	China:Shenzhen	2010	GⅣ-3 Cluster2
KC866862	JB141030229	China:Shenzhen	2010	GⅣ-3 Cluster2
KC866863	JB141030230	China:Shenzhen	2010	GⅣ-3 Cluster2
KC866865	JB141230001	China:Shenzhen	2012	GⅣ-3 Cluster2
KC866868	JB141230041	China:Shenzhen	2012	GⅣ-3 Cluster2
KC866870	JB141230044	China:Shenzhen	2012	GⅣ-3 Cluster2
KC866874	JB141230053	China:Shenzhen	2012	GⅣ-3 Cluster2
KC866880	JB141230106	China:Shenzhen	2012	GⅣ-3 Cluster2
KC866881	JB141230107	China:Shenzhen	2012	GⅣ-3 Cluster2
KC866882	JB141230109	China:Shenzhen	2012	GⅣ-3 Cluster2
KC866883	JB141230120	China:Shenzhen	2012	GⅣ-3 Cluster2
KC866884	JB141230135	China:Shenzhen	2012	GⅣ-3 Cluster2
KC866885	JB141230144	China:Shenzhen	2012	GⅣ-3 Cluster2
KC866887	JB141230160	China:Shenzhen	2012	GⅣ-3 Cluster2
KC866889	JB141230194	China:Shenzhen	2012	GⅣ-3 Cluster2
KC866890	JB141230196	China:Shenzhen	2012	GⅣ-3 Cluster2
KC866891	JB141210001	China:Shenzhen	2012	GⅣ-3 Cluster2
KC866894	JB141230210	China:Shenzhen	2012	GⅣ-3 Cluster2
KC866896	JB141230214	China:Shenzhen	2012	GⅣ-3 Cluster2
KF193620	ZJ08-01	China:Zhejiang	2008	GⅣ-3 Cluster2
KF193621	SD09-05	China:Sandong	2009	GⅣ-3 Cluster2
KF193622	YN10-02	China:Yunnan	2010	GⅣ-3 Cluster2
KF193623	HN11-03	China:Henan	2011	GⅣ-3 Cluster2
KF193624	HN09-02	China:Henan	2009	GⅣ-3 Cluster2
KF193625	GX10-01	China:Guangxi	2010	GⅣ-3 Cluster2
KF193626	FJ10-03	China:Fujian	2010	GⅣ-3 Cluster2
KF193627	FJ09-02	China:Fujian	2009	GⅣ-3 Cluster2
KF193628	FJ09-01	China:Fujian	2009	GⅣ-3 Cluster2
KF193629	BJ10-03	China:Beijing	2010	GⅣ-3 Cluster2
KF193630	BJ10-01	China:Beijing	2010	GⅣ-3 Cluster2
KF193632	AH08-06	China:Anhui	2008	GⅣ-3 Cluster2
KC787164	11C42CMR	Cameroon	2009	GⅣ-3 Cluster2
KC879501	29072_CVA16_RUS_2007	Russia	2007	GⅣ-3 Cluster2
KC879508	_31758_CVA16_RUS_2008	Russia	2008	GⅣ-3 Cluster2
KC879516	34351_CVA16_RUS_2009	Russia	2009	GⅣ-3 Cluster2
KC879529	39156_CVA16_RUS_2010	Russia	2010	GⅣ-3 Cluster2
KF924762	CVA16-WIBP-P4-731	China:Enshi	2010	GⅣ-3 Cluster2
KF150150	048/LY/CHN/AM/10/CA16	China	2010	GⅣ-3 Cluster2
KJ156348	CS397/HN/CHN/12	China:Henan	2012	GⅣ-3 Cluster2
KF055239	changchun028	China:Jilin	2010	GⅣ-3 Cluster2
KF055238	CC024	China:Jilin	2010	GⅣ-3 Cluster2
KF055241	CC045	China:Jilin	2010	GⅣ-3 Cluster2
KF055243	CC090	China:Jilin	2010	GⅣ-3 Cluster2
KF055244	CC097	China:Jilin	2010	GⅣ-3 Cluster2
KF055245	CC163	China:Jilin	2010	GⅣ-3 Cluster2
AY208085	98/06281-35/01	Sweden	1998	GⅤ Cluster1
AM292433	MY823-3/SAR/97	Malaysia:Sarawak	1997	GⅤ Cluster1
AM292434	0001/AUS/99	Australia:Perth	1999	GⅤ Cluster1
AM292444	CNS11062/SAR/01	Malaysia:Sarawak	2001	GⅤ Cluster1
AM292445	CNS32874/SAR/03	Malaysia:Sarawak	2003	GⅤ Cluster1
AM292446	CNS041893/SAR/00	Malaysia:Sarawak	2000	GⅤ Cluster1
AM292447	CNS041904/SAR/00	Malaysia:Sarawak	2000	GⅤ Cluster1
AM292448	CNS043111/SAR/00	Malaysia:Sarawak	2000	GⅤ Cluster1
AM292449	CNS045384/SAR/00	Malaysia:Sarawak	2000	GⅤ Cluster1
AM292450	CNS51082/SAR/05	Malaysia:Sarawak	2005	GⅤ Cluster1
AM292451	CNS68762/SAR/06	Malaysia:Sarawak	2006	GⅤ Cluster1
AM292452	EV1-5-HUKM/MAL/02	Malaysia:Peninsular	2002	GⅤ Cluster1
AM292453	EV4-5-HUKM/MAL/02	Malaysia:Peninsular	2002	GⅤ Cluster1
AM292454	S10051/SAR/98	Malaysia:Sarawak	1998	GⅤ Cluster1
AM292456	S22781/SAR/02	Malaysia:Sarawak	2002	GⅤ Cluster1
AM292457	S22852/SAR/02	Malaysia:Sarawak	2002	GⅤ Cluster1
AM292458	S33071/SAR/01	Malaysia:Sarawak	2001	GⅤ Cluster1
AM292459	S33072/SAR/01	Malaysia:Sarawak	2001	GⅤ Cluster1
AM292460	S33421/SAR/03	Malaysia:Sarawak	2003	GⅤ Cluster1
AM292463	S114131/SAR/05	Malaysia:Sarawak	2005	GⅤ Cluster1
AM292464	S114371/SAR/05	Malaysia:Sarawak	2005	GⅤ Cluster1
AM292466	SB2000/SAR/00	Malaysia:Sarawak	2000	GⅤ Cluster1
AM292467	SB2002/SAR/00	Malaysia:Sarawak	2000	GⅤ Cluster1
AM292469	SB3512/SAR/00	Malaysia:Sarawak	2000	GⅤ Cluster1
AM292470	SB7605/SAR/02	Malaysia:Sarawak	2002	GⅤ Cluster1
AM292471	SB7606/SAR/02	Malaysia:Sarawak	2002	GⅤ Cluster1
AM292472	SB7883/SAR/02	Malaysia:Sarawak	2002	GⅤ Cluster1
AM292473	SB12115/SAR/03	Malaysia:Sarawak	2003	GⅤ Cluster1
AM292474	SB12120/SAR/03	Malaysia:Sarawak	2003	GⅤ Cluster1
AM292475	SB13044/SAR/03	Malaysia:Sarawak	2003	GⅤ Cluster1
AM292477	TS1-2000/THAI/00	Thailand	2000	GⅤ Cluster1
AM292478	UM12593/MAL/99	Malaysia:Peninsular	1999	GⅤ Cluster1
AM292479	UM12969/MAL/99	Malaysia:Peninsular	1999	GⅤ Cluster1
AM292480	UM15797/MAL/00	Malaysia:Peninsular	2000	GⅤ Cluster1
AM292481	UM15923/MAL/00	Malaysia:Peninsular	2000	GⅤ Cluster1
AM292482	UM15985/MAL/00	Malaysia:Peninsular	2000	GⅤ Cluster1
AM292483	UM16809/MAL/98	Malaysia:Peninsular	1998	GⅤ Cluster1
AM292484	UM17115/MAL/00	Malaysia:Peninsular	2000	GⅤ Cluster1
AB465390	261/Toyama/2002	Japan:Toyama	2002	GⅤ Cluster1
AB465391	262/Toyama/2002	Japan:Toyama	2002	GⅤ Cluster1
AB465392	263/Toyama/2002	Japan:Toyama	2002	GⅤ Cluster1
AB465393	264/Toyama/2002	Japan:Toyama	2002	GⅤ Cluster1
AB465394	265/Toyama/2002	Japan:Toyama	2002	GⅤ Cluster1
AB465395	266/Toyama/2002	Japan:Toyama	2002	GⅤ Cluster1
AB465385	255/Toyama/2002	Japan:Toyama	2002	GⅤ Cluster1
AB465386	256/Toyama/2002	Japan:Toyama	2002	GⅤ Cluster1
AB465388	259/Toyama/2002	Japan:Toyama	2002	GⅤ Cluster1
GQ184129	Siriraj12/TH/00	Thailand	2000	GⅤ Cluster1
GQ184130	Siriraj10/TH/01	Thailand	2001	GⅤ Cluster1
GQ184131	Siriraj01/TH/02	Thailand	2002	GⅤ Cluster1
GQ184132	Siriraj07/TH/02	Thailand	2002	GⅤ Cluster1
GQ184133	Siriraj18/TH/02	Thailand	2002	GⅤ Cluster1
GQ184134	Siriraj19/TH/02	Thailand	2002	GⅤ Cluster1
GQ184135	Siriraj24/TH/02	Thailand	2002	GⅤ Cluster1
GQ184136	Siriraj26/TH/02	Thailand	2002	GⅤ Cluster1
GU142869	99.132.2264	Australia	1999	GⅤ Cluster1
AB634325	624-Yamagata-2000	Japan:Yamagata	2000	GⅤ Cluster1
AB634326	648-Yamagata-2000	Japan:Yamagata	2000	GⅤ Cluster1
AB634327	649-Yamagata-2000	Japan:Yamagata	2000	GⅤ Cluster1
AB634328	743-Yamagata-2000	Japan:Yamagata	2000	GⅤ Cluster1
AB634329	744-Yamagata-2000	Japan:Yamagata	2000	GⅤ Cluster1
AB634330	754-Yamagata-2000	Japan:Yamagata	2000	GⅤ Cluster1
AB634331	755-Yamagata-2000	Japan:Yamagata	2000	GⅤ Cluster1
AB634332	778-Yamagata-2000	Japan:Yamagata	2000	GⅤ Cluster1
AB634333	780-Yamagata-2000	Japan:Yamagata	2000	GⅤ Cluster1
AB634334	821-Yamagata-2000	Japan:Yamagata	2000	GⅤ Cluster1
AB634335	826-Yamagata-2000	Japan:Yamagata	2000	GⅤ Cluster1
AB634336	878-Yamagata-2000	Japan:Yamagata	2000	GⅤ Cluster1
AB634337	1024-Yamagata-2000	Japan:Yamagata	2000	GⅤ Cluster1
AB634338	787-Yamagata-2000	Japan:Yamagata	2000	GⅤ Cluster1
AB634339	820-Yamagata-2000	Japan:Yamagata	2000	GⅤ Cluster1
AB634340	835-Yamagata-2000	Japan:Yamagata	2000	GⅤ Cluster1
AB634341	836-Yamagata-2000	Japan:Yamagata	2000	GⅤ Cluster1
AB634342	904-Yamagata-2000	Japan:Yamagata	2000	GⅤ Cluster1
AB634343	905-Yamagata-2000	Japan:Yamagata	2000	GⅤ Cluster1
AB634344	984-Yamagata-2000	Japan:Yamagata	2000	GⅤ Cluster1
AB634345	985-Yamagata-2000	Japan:Yamagata	2000	GⅤ Cluster1
AB634346	988-Yamagata-2000	Japan:Yamagata	2000	GⅤ Cluster1
AB634347	1050-Yamagata-2000	Japan:Yamagata	2000	GⅤ Cluster1
AB634348	1069-Yamagata-2000	Japan:Yamagata	2000	GⅤ Cluster1
AB634349	933-Yamagata-2000	Japan:Yamagata	2000	GⅤ Cluster1
AB634350	939-Yamagata-2000	Japan:Yamagata	2000	GⅤ Cluster1
AB634351	1007-Yamagata-2000	Japan:Yamagata	2000	GⅤ Cluster1
AB634352	995-Yamagata-2000	Japan:Yamagata	2000	GⅤ Cluster1
AB634353	1026-Yamagata-2000	Japan:Yamagata	2000	GⅤ Cluster1
AB634354	1027-Yamagata-2000	Japan:Yamagata	2000	GⅤ Cluster1
AB634355	1049-Yamagata-2000	Japan:Yamagata	2000	GⅤ Cluster1
AB634356	1071-Yamagata-2000	Japan:Yamagata	2000	GⅤ Cluster1
AB634357	1060-Yamagata-2000	Japan:Yamagata	2000	GⅤ Cluster1
AB634358	1085-Yamagata-2000	Japan:Yamagata	2000	GⅤ Cluster1
AB634359	1090-Yamagata-2000	Japan:Yamagata	2000	GⅤ Cluster1
AB634360	1111-Yamagata-2000	Japan:Yamagata	2000	GⅤ Cluster1
AB634361	1129-Yamagata-2000	Japan:Yamagata	2000	GⅤ Cluster1
AB634362	1203-Yamagata-2000	Japan:Yamagata	2000	GⅤ Cluster1
AB634363	1113-Yamagata-2001	Japan:Yamagata	2001	GⅤ Cluster1
AB634364	1120-Yamagata-2001	Japan:Yamagata	2001	GⅤ Cluster1
AB634365	1130-Yamagata-2001	Japan:Yamagata	2001	GⅤ Cluster1
AB634366	1195-Yamagata-2001	Japan:Yamagata	2001	GⅤ Cluster1
AB634367	1268-Yamagata-2001	Japan:Yamagata	2001	GⅤ Cluster1
AB634368	1540-Yamagata-2001	Japan:Yamagata	2001	GⅤ Cluster1
AB634369	1250-Yamagata-2001	Japan:Yamagata	2001	GⅤ Cluster1
AB634370	1393-Yamagata-2001	Japan:Yamagata	2001	GⅤ Cluster1
AB634371	1562-Yamagata-2001	Japan:Yamagata	2001	GⅤ Cluster1
AB634372	1581-Yamagata-2001	Japan:Yamagata	2001	GⅤ Cluster1
AB634373	1649-Yamagata-2001	Japan:Yamagata	2001	GⅤ Cluster1
AB634374	2011-Yamagata-2001	Japan:Yamagata	2001	GⅤ Cluster1
AB634375	995-Yamagata-2002	Japan:Yamagata	2002	GⅤ Cluster1
AB634376	1687-Yamagata-2002	Japan:Yamagata	2002	GⅤ Cluster1
AB634377	1872-Yamagata-2002	Japan:Yamagata	2002	GⅤ Cluster1
AB634378	1895-Yamagata-2002	Japan:Yamagata	2002	GⅤ Cluster1
AB634379	2071-Yamagata-2002	Japan:Yamagata	2002	GⅤ Cluster1
AB634380	1747-Yamagata-2002	Japan:Yamagata	2002	GⅤ Cluster1
AB634381	2527-Yamagata-2002	Japan:Yamagata	2002	GⅤ Cluster1
AB634382	2067-Yamagata-2002	Japan:Yamagata	2002	GⅤ Cluster1
AB634384	2319-Yamagata-2002	Japan:Yamagata	2002	GⅤ Cluster1
AB634385	2679-Yamagata-2002	Japan:Yamagata	2002	GⅤ Cluster1
AB634386	2724-Yamagata-2002	Japan:Yamagata	2002	GⅤ Cluster1
AB634387	3184-Yamagata-2002	Japan:Yamagata	2002	GⅤ Cluster1
AB634388	2633-Yamagata-2003	Japan:Yamagata	2003	GⅤ Cluster1
AB634389	2870-Yamagata-2003	Japan:Yamagata	2003	GⅤ Cluster1
AB634390	2929-Yamagata-2003	Japan:Yamagata	2003	GⅤ Cluster1
AB634391	2065-Yamagata-2004	Japan:Yamagata	2004	GⅤ Cluster1
AB634400	2402-Yamagata-2006	Japan:Yamagata	2006	GⅤ Cluster1
AB634401	2421-Yamagata-2006	Japan:Yamagata	2006	GⅤ Cluster1
AB634402	2620-Yamagata-2006	Japan:Yamagata	2006	GⅤ Cluster1
AB634408	3242-Yamagata-2006	Japan:Yamagata	2006	GⅤ Cluster1
AB634421	1172-Yamagata-2008	Japan:Yamagata	2008	GⅤ Cluster1
AB634422	1316-Yamagata-2008	Japan:Yamagata	2008	GⅤ Cluster1
AB634423	1386-Yamagata-2008	Japan:Yamagata	2008	GⅤ Cluster1
HE572993	CF160074FRA10	France	2010	GⅤ Cluster1
JN248387	PM-22159-02	Malaysia	2002	GⅤ Cluster1
JN248388	PM-22217-02	Malaysia	2002	GⅤ Cluster1
JN248389	PM-22241-02	Malaysia	2002	GⅤ Cluster1
JN248390	PM-22264-02	Malaysia	2002	GⅤ Cluster1
JN248391	PM-22339-02	Malaysia	2002	GⅤ Cluster1
JN248392	PM-15771-00	Malaysia	2000	GⅤ Cluster1
JN248393	PM-1791021-07	Malaysia	2007	GⅤ Cluster1
JN248394	PM-31174-05	Malaysia	2005	GⅤ Cluster1
JN248395	PM-32798-05	Malaysia	2005	GⅤ Cluster1
JN248396	PM-13998-00	Malaysia	2000	GⅤ Cluster1
JN248397	PM-23208-02	Malaysia	2002	GⅤ Cluster1
JN248398	PM-15922-00	Malaysia	2000	GⅤ Cluster1
JN248399	PM-15773-00	Malaysia	2000	GⅤ Cluster1
JN248400	PM-17368-00	Malaysia	2000	GⅤ Cluster1
JN248401	PM-17106-00	Malaysia	2000	GⅤ Cluster1
JN248402	PM-17264-00	Malaysia	2000	GⅤ Cluster1
JN248403	PM-15912-00	Malaysia	2000	GⅤ Cluster1
JN248404	PM-12593-99	Malaysia	1999	GⅤ Cluster1
JN248405	PM-12284-99	Malaysia	1999	GⅤ Cluster1
JN248406	PM-12727-99	Malaysia	1999	GⅤ Cluster1
JN248407	PM-12969-99	Malaysia	1999	GⅤ Cluster1
JN248408	PM-14660-97	Malaysia	1997	GⅤ Cluster1
JN248409	PM-13884-97	Malaysia	1997	GⅤ Cluster1
JN248410	PM-14194-97	Malaysia	1997	GⅤ Cluster1
JN248411	PM-16809-98	Malaysia	1998	GⅤ Cluster1
JN248412	PM-16985-98	Malaysia	1998	GⅤ Cluster1
JN248413	PM-14200-00	Malaysia	2000	GⅤ Cluster1
JN248416	PM-31376-05	Malaysia	2005	GⅤ Cluster1
JX839965	Kor08-CVA16	SouthKorea	2008	GⅤ Cluster1
JQ746660	PM-00033-07	Malaysia	2007	GⅤ Cluster1
JQ746661	PM-12284-99	Malaysia	1999	GⅤ Cluster1
JQ746666	PM-15765-00	Malaysia	2000	GⅤ Cluster1
AM292435	0033/AUS/05	Australia:Perth	2005	GⅤ Cluster2
AM292436	521V/VNM/05	Viet-Nam:South	2005	GⅤ Cluster2
AM292437	535V/VNM/05	Viet-Nam:South	2005	GⅤ Cluster2
AM292438	546V/VNM/05	Viet-Nam:South	2005	GⅤ Cluster2
AM292439	576T/VNM/05	Viet-Nam:South	2005	GⅤ Cluster2
AM292440	577T/VNM/05	Viet-Nam:South	2005	GⅤ Cluster2
AM292441	1018T/VNM/05	Viet-Nam:South	2005	GⅤ Cluster2
AB465401	355/Toyama/2005	Japan:Toyama	2005	GⅤ Cluster2
AB465402	418/Toyama/2006	Japan:Toyama	2006	GⅤ Cluster2
AB465403	419/Toyama/2006	Japan:Toyama	2006	GⅤ Cluster2
AB465404	459/Toyama/2007	Japan:Toyama	2007	GⅤ Cluster2
AB465405	460/Toyama/2007	Japan:Toyama	2007	GⅤ Cluster2
GQ253382	H135F/SD/CHN/2008/CA16	China:Shandong	2008	GⅤ Cluster2
GQ253386	H834F/SD/CHN/2008/CA16	China:Shandong	2008	GⅤ Cluster2
GQ253387	LC0003F/SD/CHN/2009/CA16	China:Shandong	2009	GⅤ Cluster2
GQ253388	LC0006F/SD/CHN/2009/CA16	China:Shandong	2009	GⅤ Cluster2
GQ253389	LC0017F/SD/CHN/2009/CA16	China:Shandong	2009	GⅤ Cluster2
GQ253390	LC0036F/SD/CHN/2009/CA16	China:Shandong	2009	GⅤ Cluster2
FJ868280	05.194.4135	Australia	2005	GⅤ Cluster2
GQ429220	52003F/SD/CHN/2007	China:Shandong	2007	GⅤ Cluster2
GQ429223	52106F/SD/CHN/2007	China:Shandong	2007	GⅤ Cluster2
GQ429224	52225F/SD/CHN/2007	China:Shandong	2007	GⅤ Cluster2
GQ429230	GS001F/GS/CHN/2007	China:Gansu	2007	GⅤ Cluster2
GQ429231	GS002F/GS/CHN/2007	China:Gansu	2007	GⅤ Cluster2
GQ429232	GS003F/GS/CHN/2007	China:Gansu	2007	GⅤ Cluster2
GQ429233	GS004F/GS/CHN/2007	China:Gansu	2007	GⅤ Cluster2
GQ429234	GS005F/GS/CHN/2007	China:Gansu	2007	GⅤ Cluster2
GQ429235	GS006F/GS/CHN/2007	China:Gansu	2007	GⅤ Cluster2
GQ429236	GS007T/GS/CHN/2007	China:Gansu	2007	GⅤ Cluster2
GQ429241	GS0019T/GS/CHN/2008	China:Gansu	2008	GⅤ Cluster2
GQ429242	GS0026F/GS/CHN/2008	China:Gansu	2008	GⅤ Cluster2
GQ429244	GS0039V/GS/CHN/2008	China:Gansu	2008	GⅤ Cluster2
GQ429245	GS0041V/GS/CHN/2008	China:Gansu	2008	GⅤ Cluster2
GQ429246	GS0151V/GS/CHN/2008	China:Gansu	2008	GⅤ Cluster2
GQ429247	GS0155T/GS/CHN/2008	China:Gansu	2008	GⅤ Cluster2
GQ429249	GS0246F/GS/CHN/2008	China:Gansu	2008	GⅤ Cluster2
GQ429255	GS0363F/GS/CHN/2008	China:Gansu	2008	GⅤ Cluster2
GQ429258	GS0373F/GS/CHN/2008	China:Gansu	2008	GⅤ Cluster2
GQ429262	GS0429V/GS/CHN/2008	China:Gansu	2008	GⅤ Cluster2
GQ429263	GS0430F/GS/CHN/2008	China:Gansu	2008	GⅤ Cluster2
GQ429266	QH0202T/QH/CHN/2008	China:Qinghai	2008	GⅤ Cluster2
GQ184137	Siriraj02/TH/05	Thailand	2005	GⅤ Cluster2
GQ184140	Siriraj07/TH/05	Thailand	2005	GⅤ Cluster2
GQ279368	SZ/HK083	China:Hongkong	2008	GⅤ Cluster2
JF317966	BJ176	China:Beijing	2008	GⅤ Cluster2
JF317970	BJ358	China:Beijing	2009	GⅤ Cluster2
JF317972	BJ388	China:Beijing	2009	GⅤ Cluster2
JF317973	BJ390	China:Beijing	2009	GⅤ Cluster2
HQ423141	KMM/08	China:Yunnan	2008	GⅤ Cluster2
AB634392	2000Yamagata2005	Japan:Yamagata	2005	GⅤ Cluster2
AB634393	2188Yamagata2005	Japan:Yamagata	2005	GⅤ Cluster2
AB634395	2437Yamagata2005	Japan:Yamagata	2005	GⅤ Cluster2
AB634396	2443Yamagata2005	Japan:Yamagata	2005	GⅤ Cluster2
AB634397	2441Yamagata2005	Japan:Yamagata	2005	GⅤ Cluster2
AB634398	2295Yamagata2006	Japan:Yamagata	2006	GⅤ Cluster2
AB634399	2511Yamagata2006	Japan:Yamagata	2006	GⅤ Cluster2
AB634403	2681Yamagata2006	Japan:Yamagata	2006	GⅤ Cluster2
AB634404	584Yamagata2007	Japan:Yamagata	2007	GⅤ Cluster2
AB634405	2686Yamagata2006	Japan:Yamagata	2006	GⅤ Cluster2
AB634406	3162Yamagata2006	Japan:Yamagata	2006	GⅤ Cluster2
AB634407	3195Yamagata2006	Japan:Yamagata	2006	GⅤ Cluster2
AB634409	512Yamagata2007	Japan:Yamagata	2007	GⅤ Cluster2
AB634410	1122Yamagata2007	Japan:Yamagata	2007	GⅤ Cluster2
AB634411	1152Yamagata2007	Japan:Yamagata	2007	GⅤ Cluster2
AB634412	1098Yamagata2007	Japan:Yamagata	2007	GⅤ Cluster2
AB634413	1618Yamagata2007	Japan:Yamagata	2007	GⅤ Cluster2
AB634414	1246Yamagata2007	Japan:Yamagata	2007	GⅤ Cluster2
AB634415	1249Yamagata2007	Japan:Yamagata	2007	GⅤ Cluster2
AB634416	2377Yamagata2007	Japan:Yamagata	2007	GⅤ Cluster2
AB634417	1293Yamagata2007	Japan:Yamagata	2007	GⅤ Cluster2
AB634418	1430Yamagata2007	Japan:Yamagata	2007	GⅤ Cluster2
AB634419	1600Yamagata2007	Japan:Yamagata	2007	GⅤ Cluster2
AB634420	1872Yamagata2007	Japan:Yamagata	2007	GⅤ Cluster2
AB634425	1694Yamagata2008	Japan:Yamagata	2008	GⅤ Cluster2
AB634426	1768Yamagata2008	Japan:Yamagata	2008	GⅤ Cluster2
AB634427	1817Yamagata2008	Japan:Yamagata	2008	GⅤ Cluster2
AB634428	1892Yamagata2008	Japan:Yamagata	2008	GⅤ Cluster2
AB634429	2077Yamagata2009	Japan:Yamagata	2009	GⅤ Cluster2
AB634430	3350Yamagata2009	Japan:Yamagata	2009	GⅤ Cluster2
AB634431	3351Yamagata2009	Japan:Yamagata	2009	GⅤ Cluster2
AB634432	925Yamagata2010	Japan:Yamagata	2010	GⅤ Cluster2
AB634433	1043Yamagata2010	Japan:Yamagata	2010	GⅤ Cluster2
AB634434	1173Yamagata2010	Japan:Yamagata	2010	GⅤ Cluster2
AB634435	1636Yamagata2010	Japan:Yamagata	2010	GⅤ Cluster2
AB634436	1984Yamagata2010	Japan:Yamagata	2010	GⅤ Cluster2
AB634437	173Yamagata2010	Japan:Yamagata	2010	GⅤ Cluster2
AB634438	1142Yamagata2010	Japan:Yamagata	2010	GⅤ Cluster2
AB634439	1666Yamagata2010	Japan:Yamagata	2010	GⅤ Cluster2
AB634440	577Yamagata2010	Japan:Yamagata	2010	GⅤ Cluster2
AB634441	820Yamagata2010	Japan:Yamagata	2010	GⅤ Cluster2
AB634442	1160Yamagata2010	Japan:Yamagata	2010	GⅤ Cluster2
AB634443	1289Yamagata2010	Japan:Yamagata	2010	GⅤ Cluster2
AB634444	1306Yamagata2010	Japan:Yamagata	2010	GⅤ Cluster2
AB634445	1448Yamagata2010	Japan:Yamagata	2010	GⅤ Cluster2
AB634446	1327Yamagata2010	Japan:Yamagata	2010	GⅤ Cluster2
AB634447	1375Yamagata2010	Japan:Yamagata	2010	GⅤ Cluster2
AB634448	1575Yamagata2010	Japan:Yamagata	2010	GⅤ Cluster2
AB634449	1700Yamagata2010	Japan:Yamagata	2010	GⅤ Cluster2
AB634450	1876Yamagata2010	Japan:Yamagata	2010	GⅤ Cluster2
AB634451	1973Yamagata2010	Japan:Yamagata	2010	GⅤ Cluster2
AB634452	1931Yamagata2010	Japan:Yamagata	2010	GⅤ Cluster2
JF420557	2202	Taiwan	2006	GⅤ Cluster2
JF695002	CA16/HN1120/CHN/2010	China:Henan	2010	GⅤ Cluster2
JF695003	CA16/HN1129/CHN/2010	China:Henan	2010	GⅤ Cluster2
JF695004	CA16/HN1131/CHN/2010	China:Henan	2010	GⅤ Cluster2
JF695005	CA16/HN1514/CHN/2010	China:Henan	2010	GⅤ Cluster2
JF695008	CA16/HN1661/CHN/2010	China:Henan	2010	GⅤ Cluster2
JF738003	THACA16090	Thailand	2010	GⅤ Cluster2
JF738004	THACA16069	Thailand	2010	GⅤ Cluster2
JQ316639	HQ09011181	China:Kunming	2011	GⅤ Cluster2
JQ354992	Ningbo.CHN/0282/2009	China:Ningbo	2009	GⅤ Cluster2
JQ315095	2009szk028	China:Ningbo	2009	GⅤ Cluster2
JQ315096	2009szk039	China:Ningbo	2009	GⅤ Cluster2
JQ315097	2010szk102	China:Ningbo	2010	GⅤ Cluster2
JQ315099	2010szk017	China:Ningbo	2010	GⅤ Cluster2
JN248414	PM0003307	Malaysia	2007	GⅤ Cluster2
JN248415	PM3103305	Malaysia	2005	GⅤ Cluster2
JX068829	TS10/08	China:Tangshan	2010	GⅤ Cluster2
JX068831	BJ/11/11	China:Beijing	2011	GⅤ Cluster2
JX473415	CVA16SHZH20110504	China:Shenzhen	2011	GⅤ Cluster2
JX473416	CVA16SHZH20110505	China:Shenzhen	2011	GⅤ Cluster2
JX473417	CVA16SHZH20110506	China:Shenzhen	2011	GⅤ Cluster2
JX975765	Wuhan0351/HuB/CHN/2012	China:Wuhan	2012	GⅤ Cluster2
JX975768	Wuhan0171/HuB/CHN/2011	China:Wuhan	2011	GⅤ Cluster2
JX975769	Wuhan0263/HuB/CHN/2011	China:Wuhan	2011	GⅤ Cluster2
JX975770	Wuhan0161/HuB/CHN/2011	China:Wuhan	2011	GⅤ Cluster2
JX975771	Wuhan0184/HuB/CHN/2011	China:Wuhan	2011	GⅤ Cluster2
JX975772	Wuhan0267/HuB/CHN/2011	China:Wuhan	2011	GⅤ Cluster2
JX975797	Wuhan0232/HuB/CHN/2011	China:Wuhan	2011	GⅤ Cluster2
JX975798	Wuhan0289/HuB/CHN/2011	China:Wuhan	2011	GⅤ Cluster2
JX975799	Wuhan0158/HuB/CHN/2011	China:Wuhan	2011	GⅤ Cluster2
JX975800	Wuhan0136/HuB/CHN/2011	China:Wuhan	2011	GⅤ Cluster2
KC755229	ZJ1073	China:Zhejiang	2010	GⅤ Cluster2
KC755230	AH102	China:Anhui	2010	GⅤ Cluster2
KC755232	NJ1031	China:Nanjing	2010	GⅤ Cluster2
KC755234	XZ10C1	China:Tibet	2010	GⅤ Cluster2
KC755235	ZJ1048	China:Zhejiang	2010	GⅤ Cluster2
KC866816	JB14080005	China:Shenzhen	2008	GⅤ Cluster2
KC866817	JB14080006	China:Shenzhen	2008	GⅤ Cluster2
KC866818	JB14080026	China:Shenzhen	2008	GⅤ Cluster2
KC866821	JB14080092	China:Shenzhen	2008	GⅤ Cluster2
KC866822	JB14080101	China:Shenzhen	2008	GⅤ Cluster2
KC866824	JB14080118	China:Shenzhen	2008	GⅤ Cluster2
KC866825	JB14080119	China:Shenzhen	2008	GⅤ Cluster2
KC866827	JB14080126	China:Shenzhen	2008	GⅤ Cluster2
KC866832	JB14080265	China:Shenzhen	2008	GⅤ Cluster2
KC866833	JB14080408	China:Shenzhen	2008	GⅤ Cluster2
KC866834	JB14080422	China:Shenzhen	2008	GⅤ Cluster2
KC866835	JB14080447	China:Shenzhen	2008	GⅤ Cluster2
KC866836	JB14080477	China:Shenzhen	2008	GⅤ Cluster2
KC866837	JB141090082	China:Shenzhen	2009	GⅤ Cluster2
KC866838	JB141090092	China:Shenzhen	2009	GⅤ Cluster2
KC866839	JB141090101	China:Shenzhen	2009	GⅤ Cluster2
KC866840	JB143090004	China:Shenzhen	2009	GⅤ Cluster2
KC866841	JB143090010	China:Shenzhen	2009	GⅤ Cluster2
KC866842	JB143090012	China:Shenzhen	2009	GⅤ Cluster2
KC866843	JB143090017	China:Shenzhen	2009	GⅤ Cluster2
KC866846	JB143090024	China:Shenzhen	2009	GⅤ Cluster2
KC866847	JB143090037	China:Shenzhen	2009	GⅤ Cluster2
KC866848	JB143090051	China:Shenzhen	2009	GⅤ Cluster2
KC866852	JB143090061	China:Shenzhen	2009	GⅤ Cluster2
KC866853	JB143090067	China:Shenzhen	2009	GⅤ Cluster2
KC866854	JB143090073	China:Shenzhen	2009	GⅤ Cluster2
KC866856	JB141030026	China:Shenzhen	2010	GⅤ Cluster2
KC866857	JB141030028	China:Shenzhen	2010	GⅤ Cluster2
KC866858	JB141030100	China:Shenzhen	2010	GⅤ Cluster2
KC866859	JB141030106	China:Shenzhen	2010	GⅤ Cluster2
KC866860	JB141030203	China:Shenzhen	2010	GⅤ Cluster2
KC866864	JB141030268	China:Shenzhen	2010	GⅤ Cluster2
KC866866	JB141230018	China:Shenzhen	2012	GⅤ Cluster2
KC866867	JB141230038	China:Shenzhen	2012	GⅤ Cluster2
KC866869	JB141230043	China:Shenzhen	2012	GⅤ Cluster2
KC866871	JB141230045	China:Shenzhen	2012	GⅤ Cluster2
KC866872	JB141230050	China:Shenzhen	2012	GⅤ Cluster2
KC866873	JB141230052	China:Shenzhen	2012	GⅤ Cluster2
KC866875	JB141230056	China:Shenzhen	2012	GⅤ Cluster2
KC866876	JB141230057	China:Shenzhen	2012	GⅤ Cluster2
KC866877	JB141230058	China:Shenzhen	2012	GⅤ Cluster2
KC866878	JB141230100	China:Shenzhen	2012	GⅤ Cluster2
KC866879	JB141230101	China:Shenzhen	2012	GⅤ Cluster2
KC866886	JB141230148	China:Shenzhen	2012	GⅤ Cluster2
KC866888	JB141230185	China:Shenzhen	2012	GⅤ Cluster2
KC866892	JB141210003	China:Shenzhen	2012	GⅤ Cluster2
KC866893	JB141210013	China:Shenzhen	2012	GⅤ Cluster2
KC866895	JB141230213	China:Shenzhen	2012	GⅤ Cluster2
KC866897	JB141230241	China:Shenzhen	2012	GⅤ Cluster2
KC866898	JB141230249	China:Shenzhen	2012	GⅤ Cluster2
KC866899	JB141230365	China:Shenzhen	2012	GⅤ Cluster2
KF193631	BJ1002	China:Beijing	2010	GⅤ Cluster2
KC879522	37323_CVA16_UKR_2010	Russia	2010	GⅤ Cluster2
KF991007	DL16	China:Dalian	2012	GⅤ Cluster2
